# Supplementary material for: Message Source Credibility and E-Cigarette Harm Perceptions among Young Adults
Source: Int J Environ Res Public Health. 2022 Jul 26;19(15):9123. doi: 10.3390/ijerph19159123 (PMC9329714; doi:10.3390/ijerph19159123)
Supplement: Supplementary file 1 [file ijerph-19-09123-s001.zip]

Archive with 1 entries (1 files):
- ijerph-1798005-supplementary.pdf
